# Supplementary material for: Expanding Training in Quality Improvement and Patient Safety Through a Multispecialty Graduate Medical Education Curriculum Designed for Fellows
Source: MedEdPORTAL. 2020 Dec 30;16:11064. doi: 10.15766/mep_2374-8265.11064 (PMC7780740; doi:10.15766/mep_2374-8265.11064)
Supplement: Supplementary file 1 — Foundations in Patient Safety Teaching Slides.pptxFoundations in Patient Safety Playbook and Small-Group Activities.docxAdverse Events Into QI Teaching Slides.pptxAdverse Events Into QI Playbook and Small-Group Activities.docxQuality in Academics Teaching Slides.pptxQuality in Academics Playbook and Small-Group Activities.docxFoundations in Patient Safety Assessment Survey.docxAdverse Events Into QI Assessment Survey.docxQuality in Academics Assessment Survey.docx [file mep_2374-8265.11064-s001.zip]

Archive with 10 entries (10 files):
- A. Foundations in Patient Safety Teaching Slides.pptx
- B. Foundations in Patient Safety Playbook and Small-Group Activities.docx
- C. Adverse Events Into QI Teaching Slides.pptx
- D. Adverse Events Into QI Playbook and Small-Group Activities.docx
- E. Quality in Academics Teaching Slides.pptx
- F. Quality in Academics Playbook and Small-Group Activities.docx
- G. Foundations in Patient Safety Assessment Survey.docx
- H. Adverse Events Into QI Assessment Survey.docx
- I. Quality in Academics Assessment Survey.docx
- _Educational_Summary_Report_11064.pdf
